# Supplementary material for: An Emerging Lineage of Uropathogenic Extended Spectrum β-Lactamase Escherichia coli ST127
Source: Microbiol Spectr. 2022 Nov 23;10(6):e02511-22. doi: 10.1128/spectrum.02511-22 (PMC9769692; doi:10.1128/spectrum.02511-22)
Supplement: Supplemental file 1 — Tables S1-7. Download spectrum.02511-22-s0001.xlsx, XLSX file, 0.04 MB [file spectrum.02511-22-s0001.xlsx]

## Sheet: Table S1
Table S1. Draft genomes of 167 E. coli ST127 obtained from the ENA
strain	date	BAP	Country	Source
AASIDO02	2001-01-01	5	USA	Gazelle
AASIDO01	2001-01-01	5	USA	Gazelle
DABMVH01	2013-11-01	4	Canada	Human
AATNCD02	1985-01-01	4	USA	Dog
DABYJE01	2017-01-01	4	USA	Human
AATJUM01	2012-01-01	4	USA	Dog
DABMQH01	2014-03-01	4	Canada	Human
AAWWYJ01	2019-09-01	4	United Kingdom	Human
AASKMP01	2005-01-01	4	USA	Marmoset
DADZJG01	2018-01-01	4	Denmark	Human
DABEEQ01	2014-01-26	4	United Kingdom	Human
DABDVM01	2018-05-02	1	Australia	Human
DABWYF01	2006-09-12	1	Australia	Human
ABAXJK01	2019-07-23	1	USA	Dog
AASHLG01	1981-01-01	1	USA	Cattle
AASIMJ01	1977-01-01	1	USA	Avian
AASIMJ02	1977-01-01	1	USA	Avian
DABEMX01	2015-04-09	3	United Kingdom	Human
DABETM01	2014-04-20	3	United Kingdom	Human
AATEYA01	2016-01-01	3	United Kingdom	Human
DABNDD01	2011-01-01	3	USA	Human
DABWHK01	2019-10-01	3	Australia	Avian
DABNLD01	2016-01-01	3	New Zealand	Human
DABRYW01	2015-01-01	3	Canada	Human
DABMVA01	2015-04-01	3	Canada	Human
DABWXX01	2006-11-06	3	Australia	Human
DABMHF01	2015-03-01	3	Australia	Human
DABGXY01	2017-01-01	3	Australia	Human
DABGRV01	2017-01-01	3	Australia	Human
DABGWS01	2017-01-01	3	Australia	Human
AASMLQ01	2018-12-05	3	Nigeria	Human
AAVUDQ01	2017-05-01	3	United Kingdom	Human
AAVTCN01	2017-05-01	3	United Kingdom	Human
DABRZC01	2011-01-01	3	Canada	Human
DABSBF01	2014-01-01	3	Canada	Human
DABGNB01	2016-01-01	3	France	Human
DABMOW01	2013-11-01	3	Canada	Human
DABTSS01	2015-07-01	3	Singapore	Human
AAVTTM01	2017-03-01	3	United Kingdom	Human
AATJTW01	1985-01-01	3	USA	Dog
AATMGN01	2014-01-01	3	USA	marmoset
DABESU01	2013-07-28	3	United Kingdom	Human
DABOOK01	1999-01-01	3	USA	Human
DABSAV01	2010-01-01	3	Canada	Human
DABFBP01	2015-04-10	3	United Kingdom	Human
DABOOI01	1998-01-01	3	USA	Human
DABMUI01	2014-06-01	3	Canada	Human
DABTPX01	2015-01-01	3	Malaysia	Human
DABTOG01	2015-07-01	3	Singapore	Human
DABIJE01	2015-01-01	3	Thailand	Human
AATKJH01	1984-01-01	3	USA	Giant panda
DABDZL01	2014-02-04	3	United Kingdom	Human
DABESZ01	2014-02-13	3	United Kingdom	Human
DABSDR01	2010-01-01	3	Canada	Human
AASXAP01	2019-10-01	3	United Kingdom	Human
DABRPE01	2014-01-01	3	Canada	Human
DABFFS01	2014-04-19	3	United Kingdom	Human
ABBDZD01	2020-10-20	3	Canada	Dog
AATKBG01	2010-01-01	3	USA	Striped skunk
AATKBG02	2010-01-01	3	USA	Striped skunk
DABTQD01	2015-01-01	2	Malaysia	Human
DABWKD01	2018-01-01	2	China	Human
ABBEBU01	2020-01-01	2	Canada	Dog
AATERO01	2015-10-01	2	United Kingdom	Human
AASDTN01	2017-06-21	2	Sri Lanka	Human
DABCHB01	2016-01-01	2	Canada	Human
DABPPN01	2012-01-01	2	United Kingdom	Avian
DABPQF01	2012-01-01	2	United Kingdom	Avian
DABPSK01	2012-01-01	2	United Kingdom	Avian
DABPQK01	2012-01-01	2	United Kingdom	Avian
DABPRQ01	2012-01-01	2	United Kingdom	Avian
DADZJI01	2018-01-01	2	Denmark	Human
DABEIT01	2013-09-12	2	United Kingdom	Human
DABMSQ01	2012-11-01	2	Canada	Human
DAAZSM01	2015-01-01	2	Australia	Human
DABRQV01	2012-01-01	2	Canada	Human
DABRTW01	2012-01-01	2	Canada	Human
DABEOU01	2014-08-04	2	United Kingdom	Human
DABOIH01	1985-01-01	2	USA	Human
DABEBP01	2014-01-31	2	United Kingdom	Human
DABESO01	2014-08-03	2	United Kingdom	Human
AATDZP01	2015-11-01	2	United Kingdom	Human
AATMFL01	1992-01-01	2	USA	Primate
DABMHK01	2013-05-17	2	Australia	Human
DABEUB01	2014-11-15	2	United Kingdom	Human
DABEAR01	2013-12-10	2	United Kingdom	Human
DABFDH01	2015-05-31	2	United Kingdom	Human
DABEUA01	2015-05-21	2	United Kingdom	Human
AATMZD02	1985-01-01	2	USA	Cat
AATJVA02	2010-01-01	2	USA	Avian
AATJVA01	2010-01-01	2	USA	Avian
DABMQR01	2014-11-01	2	Canada	Human
DABZXO01	2019-01-01	2	USA	Human
AAXUQO01	2019-01-01	2	USA	Human
AATNAG02	2005-01-01	2	USA	Dog
DABOOJ01	2002-01-01	2	USA	Human
AASSUQ01	2015-08-01	2	United Kingdom	Human
DABXBZ01	2015-01-01	2	United Kingdom	Human
AATKMJ01	1985-01-01	2	USA	Dog
DABROZ01	2012-01-01	2	Canada	Human
DABOJF01	1997-01-01	2	USA	Human
DABERU01	2015-02-05	2	United Kingdom	Human
DABEVK01	2014-12-12	2	United Kingdom	Human
AATELM01	2015-09-01	2	United Kingdom	Human
DABMON01	2014-10-01	2	Canada	Human
DABMXK01	2011-01-01	2	USA	Human
DABMUA01	2015-03-01	2	Canada	Human
DABMQC01	2014-01-01	2	Canada	Human
DABEAH01	2013-10-08	2	United Kingdom	Human
DABEEV01	2014-02-17	2	United Kingdom	Human
DABECP01	2014-03-27	2	United Kingdom	Human
DABESI01	2015-04-23	2	United Kingdom	Human
AATEVU01	2015-09-01	2	United Kingdom	Human
DABCBB01	2010-08-25	2	United Kingdom	Human
DABFAC01	2014-02-17	2	United Kingdom	Human
AAXCOC01	2020-04-29	2	Nigeria	Human
AASIXY01	2004-01-01	2	USA	Dog
AASIXY02	2004-01-01	2	USA	Dog
DABOOZ01	1999-01-01	2	USA	Human
DADZEQ01	2018-01-01	2	Denmark	Human
DABOPB01	1998-01-01	2	USA	Human
AATKBA01	2013-01-01	2	USA	Dog
DABRRM01	2014-01-01	2	Canada	Human
DABMYL01	2010-01-01	2	USA	Human
DABEGG01	2014-06-03	2	United Kingdom	Human
DABEXM01	2014-11-20	2	United Kingdom	Human
AASIXR02	2004-01-01	2	USA	Dog
AASIXR01	2004-01-01	2	USA	Dog
DABRYP01	2014-01-01	2	Canada	Human
ABAXHP01	2019-07-23	2	USA	Dog
DABMSM01	2013-09-01	2	Canada	Human
DABMPW01	2013-10-01	2	Canada	Human
DABSBI01	2013-01-01	2	Canada	Human
DABSBL01	2013-01-01	2	Canada	Human
AASIJH01	2007-01-01	2	USA	European Mink
DABDYX01	2014-04-17	2	United Kingdom	Human
DABFET01	2014-03-19	2	United Kingdom	Human
DABOMH01	2000-01-01	2	USA	Human
DABEPH01	2013-07-16	2	United Kingdom	Human
DABUAB01	2015-07-01	2	Singapore	Human
DADZEO01	2018-01-01	2	Denmark	Human
DABTPR01	2015-07-01	2	Singapore	Human
DABFEM01	2014-12-31	2	United Kingdom	Human
DADZFV01	2018-01-01	2	Denmark	Human
DABBOD01	2015-01-01	2	Canada	Human
DABOPV01	1999-01-01	2	USA	Human
BGQD01	2016-08-23	2	Japan	Human
DADZMR01	2018-01-01	2	Denmark	Human
DABOKC01	2000-01-01	2	USA	Human
DADZIT01	2018-01-01	2	Denmark	Human
DABEKP01	2013-07-14	2	United Kingdom	Human
DABEFJ01	2014-12-12	2	United Kingdom	Human
DABFAS01	2015-08-22	2	United Kingdom	Human
DABOIT01	2000-01-01	2	USA	Human
DABEEJ01	2013-11-30	2	United Kingdom	Human
DABMGQ01	2014-12-18	2	Australia	Human
AATFCC01	2016-01-01	2	United Kingdom	Human
DABRWK01	2010-01-01	2	Canada	Human
DABBUT01	2015-01-01	2	Canada	Human
DADZJC01	2018-01-01	2	Denmark	Human
DABSCD01	2012-01-01	2	Canada	Human
DABMSY01	2013-10-01	2	Canada	Human
DABMTQ01	2014-01-01	2	Canada	Human
AATEXW01	2015-09-01	2	United Kingdom	Human
AAVTZN01	2017-02-01	2	United Kingdom	Human
DABBWT01	2011-07-21	2	United Kingdom	Human
UK88_filtered	2019-01-01	2	United Kingdom	Human
UK75_filtered	2019-01-01	2	United Kingdom	Human
DABGLY01	2015-01-01	2	France	Human
UK66_filtered	2019-01-01	2	United Kingdom	Human
UK64_filtered	2019-01-01	2	United Kingdom	Human
EC536	NA	1	Germany	Human
					;

## Sheet: Table S2
Table S2: Acession numbers of Armenian E.coli ST127 isolates
Isolate ID	Acession number read 1	Acession number read 2
ARM64	ERR9419994	ERR9419994
ARM66	ERR9419995	ERR9419995
ARM75	ERR9419996	ERR9419996
ARM88	ERR9419997	ERR9419997

## Sheet: Table S3
Table S3: 12 E. coli isolates received from Medical Microbiology laboratories of five hospitals in Armenia between January and August 2019
date of isolation	Analyte ID	Organism	Sample type	Hospital (H)	sequence type	AMP	TZP	AMC	CAZ	CEP	NOR	LVX	AMK	IPM	MEM	CHL	Colistin
2019-06-03	ARM66	Escherichia coli	urine	H1	127	R	I	S	R	R	S	S	S	I	S	S
2019-02-05	ARM88	Escherichia coli	urine	H2	127	R	S	R	R	R	S	S	R	S	S	S
2019-05-07	ARM64	Escherichia coli	urine	H3	127	R	I	R	R	R	S	S	S	S	S	S
2019-03-07	ARM32	Escherichia coli	urine	H4	131	R	I	R	R	R	R	R	I	S	S	S
2019-04-15	ARM42	Escherichia coli	urine	H4	131	R	S	R	R	R	R	R	S	S	S	S
2019-06-05	ARM75	Escherichia coli	urine	H4	127	R	S	R	R	R	R	R	S	S	S	S
2019-03-11	ARM77	Escherichia coli	urine	H4	617	R	S	R	R	R	R	R	S	S	S	S
2019-03-11	ARM46	Escherichia coli	urine	H5	131	R	R	R	R	R	R	R	I	I	S	R
2019-08-21	ARM62	Escherichia coli	urine	H5	6131	R	I	R	R	R	S	S	S	I	S	R
2019-01-14	ARM70	Escherichia coli	urine	H5	70	R	S	R	R	R	R	R	S	S	S	R
2019-08-27	ARM76	Escherichia coli	urine	H5	120	R	S	R	R	R	S	S	S	S	S	S
2019-01-09	ARM86	Escherichia coli	urine	H5	131	R	R	R	R	R	R	R	I	S	S	S
H- Hospitals ; H1, H2, H3, H4, H5 - five different hospitals
AMP Ampicillin, TZP= Piperacillin-Tazobactam AMC= Amoxicillin -Clavulanic Acid, CAZ= Ceftazidime, CPM= Cefepime NOR= Norfloxacin, LVX= levofloxacin, AMK= Amikacin, IMP= Imipenem, MEM= Meropenem, CHL= Clindamycin

## Sheet: Table S4
Table S4: E. coli ST127 SNP Disntace matrix
DABMUA01	0	138	234	172	168	80	118	234	101
BGQD01	138	0	275	214	208	144	160	275	143
DABWHK01	234	275	0	253	253	239	248	44	235
AAVTTM01	172	214	253	0	187	178	186	253	173
DABFFS01	168	208	253	187	0	174	182	253	169
DABERU01	80	144	239	178	174	0	124	239	107
DABTQD01	118	160	248	186	182	124	0	248	119
DABNLD01	234	275	44	253	253	239	248	0	235
DABPPN01	101	143	235	173	169	107	119	235	0
AATJVA02	88	130	226	164	160	94	110	226	93
AASIXY01	92	134	230	168	164	98	114	230	95
AATJVA01	88	130	226	164	160	94	110	226	93
DABEEV01	104	146	241	180	176	110	126	241	109
AASIMJ01	323	359	376	343	340	328	336	375	325
DABPRQ01	101	143	235	173	169	107	119	235	0
DABSDR01	173	213	258	193	122	179	187	258	174
DADZMR01	110	56	248	186	180	116	132	248	115
ABBEBU01	129	171	258	197	193	135	139	258	130
AATKBG01	149	189	233	169	98	155	163	233	150
AATEVU01	90	132	228	166	162	96	112	228	95
DABCHB01	146	188	277	218	214	152	164	277	119
DABESZ01	159	199	244	179	108	165	173	244	160
DABRZC01	173	215	253	189	188	179	187	253	174
DABEGG01	108	150	246	184	180	114	130	246	113
DABTPX01	199	241	283	218	195	205	213	283	200
DABSAV01	175	217	261	195	190	181	189	261	176
AATKBA01	97	139	235	173	169	103	119	235	102
DABTSS01	160	202	241	176	175	166	174	241	161
DABOIT01	106	118	243	182	178	112	128	243	111
DABECP01	117	159	255	193	189	123	139	255	122
DABMSM01	98	136	236	174	170	104	120	236	103
DABCBB01	85	127	223	161	157	91	107	223	90
DABRYP01	121	159	259	197	193	127	143	259	126
DABRYW01	204	245	142	223	223	209	218	142	205
DABEVK01	86	150	246	184	180	40	130	246	113
AATEXW01	108	120	246	184	180	114	130	246	113
DABDYX01	109	145	247	185	181	115	131	247	114
DABMOW01	167	209	248	183	182	173	181	248	168
AATMGN01	170	211	262	194	189	175	184	262	171
DABOMH01	107	143	245	183	179	113	129	245	112
DABRWK01	102	114	240	178	174	108	124	240	107
DABMQH01	516	558	568	536	535	522	530	568	517
DABMXK01	83	147	243	181	177	89	127	243	110
DABFDH01	102	144	239	178	174	108	124	239	107
ARM75	127	139	264	203	199	133	149	264	132
AASXAP01	182	222	267	201	130	188	196	267	181
DABMTQ01	106	118	244	182	178	112	128	244	111
DABEOU01	118	160	256	194	190	124	140	256	121
AAVUDQ01	177	219	257	192	189	183	191	257	178
AAVTCN01	177	219	257	192	189	183	191	257	178
DABFAS01	110	122	248	186	182	116	132	248	115
AASIXR02	79	121	217	155	151	85	101	217	84
DABIJE01	170	212	255	189	166	176	184	255	171
DABEIT01	127	168	255	196	192	130	143	255	122
DABESI01	98	140	236	174	170	104	120	236	103
DADZFV01	101	113	239	177	173	107	123	239	106
AATKJH01	169	211	254	188	165	175	183	254	170
DABRQV01	105	147	239	177	173	111	123	239	102
ARM66	120	132	257	196	192	126	142	257	125
DABEAH01	97	139	234	173	169	103	119	234	102
ABBDZD01	169	209	253	188	115	175	183	253	170
DADZJC01	101	113	239	177	173	107	123	239	106
DABBUT01	129	141	267	205	201	135	151	267	134
AASHLG01	326	362	379	346	343	331	339	378	328
DABFAC01	104	146	242	180	176	110	126	242	109
DABMON01	70	134	230	168	164	76	114	230	97
AASIXR01	81	123	219	157	153	87	103	219	86
DABMPW01	123	161	261	199	195	129	145	261	128
DABBOD01	97	109	235	173	167	103	119	235	102
DABRRM01	85	127	222	161	157	91	107	222	90
DABEBP01	106	148	243	182	178	112	128	243	111
DABOPB01	83	125	221	159	155	89	105	221	88
DABMYL01	121	163	259	197	193	127	143	259	126
DABTPR01	118	154	255	194	190	124	140	255	123
DABOIH01	96	138	231	172	168	102	118	231	101
DABEMX01	176	218	194	191	190	182	190	194	177
DABEAR01	97	139	234	173	169	103	119	234	102
DABGNB01	170	210	251	186	185	176	184	251	171
DABOKC01	84	95	222	154	150	90	106	222	89
DABRTW01	120	162	254	192	188	126	138	254	117
DADZEQ01	92	134	230	168	164	98	114	230	97
AATMFL01	101	143	239	177	173	107	123	239	106
DABZXO01	103	145	240	179	175	109	125	240	108
AASIXY02	92	134	230	168	164	98	114	230	95
DABDVM01	358	394	411	378	375	361	371	410	360
AATKMJ01	65	129	225	163	159	71	109	225	92
AAWWYJ01	542	584	594	562	561	548	556	594	543
ARM64	119	131	256	195	191	125	141	256	124
DABDZL01	182	224	267	201	178	188	196	267	183
DABYJE01	509	551	559	529	528	515	523	559	510
AATNAG02	101	143	238	177	173	107	123	238	104
DABBWT01	109	121	247	185	181	115	131	247	114
AASIMJ02	325	361	378	345	342	330	338	377	327
DAAZSM01	111	153	245	183	179	117	129	245	108
AATELM01	79	143	239	177	173	85	123	239	104
DABOOJ01	97	139	233	173	169	103	119	233	102
DABEEJ01	109	121	247	185	181	115	131	247	114
DABGRV01	175	217	255	190	189	181	189	255	176
DABEKP01	107	119	242	183	179	113	129	242	112
AATMZD02	88	130	226	164	160	94	110	226	93
DADZJG01	543	585	593	563	562	549	557	593	544
DABOOI01	163	205	248	182	159	169	177	248	164
AATKBG02	143	183	227	163	92	149	157	227	144
DABSBI01	102	140	240	178	174	108	124	240	107
DABWXX01	197	238	135	216	216	202	211	135	198
DABMVA01	206	247	144	225	225	211	220	144	207
DABEFJ01	99	111	237	175	171	105	121	237	104
DABEUB01	108	150	246	184	180	114	130	246	113
AATJTW01	169	211	255	188	183	175	183	255	170
DABWYF01	342	378	395	362	359	347	355	394	344
DABWKD01	147	189	276	215	211	153	157	276	148
DABFET01	105	141	243	181	177	111	127	243	110
AATERO01	121	163	251	189	185	127	131	251	122
DABMQC01	78	150	246	184	180	92	130	246	113
DABPSK01	101	143	235	173	169	107	119	235	0
AASDTN01	126	168	256	194	190	132	136	256	127
DABMGQ01	112	124	250	188	184	118	134	250	117
DABMUI01	202	244	286	221	198	208	216	286	203
DABESO01	141	183	278	217	213	147	163	278	146
AASIJH01	113	149	247	190	185	121	134	247	118
DABOOK01	157	199	243	177	172	163	171	243	158
AASKMP01	518	560	568	539	538	524	532	568	519
AASIDO02	674	716	726	693	692	680	688	726	675
DABGWS01	174	216	254	189	188	180	188	254	175
DABMQR01	113	155	250	189	185	119	135	250	118
DABOOZ01	97	139	235	173	169	103	119	235	102
DABMHF01	226	267	164	245	243	231	240	164	227
AAXUQO01	110	152	247	186	182	116	132	247	115
DABTOG01	192	234	277	211	188	198	206	277	193
ABAXJK01	372	406	425	392	389	377	385	424	374
DABFEM01	97	133	235	173	169	103	119	235	102
DABOJF01	95	159	255	193	189	91	139	255	122
DADZJI01	140	182	272	212	208	146	158	272	137
DABMSY01	104	116	242	180	176	110	126	242	109
AATEYA01	192	234	211	208	207	198	206	211	193
DABFBP01	178	220	262	198	193	184	192	262	179
DABSBF01	190	232	271	206	205	196	204	271	189
ARM88_filtered	117	129	253	193	189	123	139	253	122
DABXBZ01	89	153	249	187	183	95	133	249	116
DABMVH01	526	568	574	546	545	532	540	574	527
AATDZP01	124	166	262	200	196	130	146	262	129
DABSCD01	114	126	252	190	184	120	136	252	119
AATJUM01	519	561	570	538	537	525	533	570	520
DABGLY01	114	126	251	190	186	120	136	251	119
AAXCOC01	125	167	262	201	197	131	147	262	130
AATFCC01	133	145	271	209	205	139	155	271	138
DABSBL01	115	153	253	191	187	121	137	253	120
DABEUA01	100	142	238	176	172	106	122	238	105
DABUAB01	113	149	251	189	185	119	135	251	118
ABAXHP01	116	154	254	192	188	122	138	254	121
DABPQK01	101	143	235	173	169	107	119	235	0
AASSUQ01	123	165	259	199	195	129	145	259	128
DABROZ01	77	141	237	175	171	83	121	237	104
AASMLQ01	164	206	244	179	178	170	178	244	165
AASIDO01	674	716	726	693	692	680	688	726	675
DABRPE01	183	223	268	202	131	189	197	268	184
DABMSQ01	120	161	248	189	185	123	136	248	115
AATNCD02	498	540	548	518	517	504	512	548	499
DABNDD01	189	231	207	204	203	195	203	207	190
DABGXY01	175	217	255	190	189	181	189	255	176
AAVTZN01	119	131	255	195	191	125	141	255	124
DADZEO01	120	156	258	196	192	126	142	258	125
DABMHK01	119	161	257	195	191	125	141	257	124
DABETM01	191	233	210	207	206	197	205	210	192
DABOPV01	94	106	232	170	166	100	116	232	99
DABEPH01	115	151	253	191	187	121	137	253	120
DABEXM01	93	135	231	169	165	99	115	231	98
DABESU01	186	227	272	206	201	192	200	272	185
DABEEQ01	537	579	586	556	555	543	551	586	538
DABPQF01	101	143	235	173	169	107	119	235	0
DADZIT01	113	125	248	189	183	119	135	248	118

## Sheet: Table S5
Table S5: Similarity search of the hlyE genome region
EM_PRO:CP062895	761	Canada	Pig fecease	2017	7716.5	100	100	0
EM_PRO:CP062883	761	Canada	Pig fecease	2017	7716.5	100	100	0
EM_PRO:CP062844	761	Canada	Pig fecease	2017	7716.5	100	100	0
EM_PRO:CP062838	761	Canada	Pig fecease	2017	7716.5	100	100	0
EM_PRO:CP062832	761	Canada	Pig fecease	2017	7716.5	100	100	0
EM_PRO:CP062826	761	Canada	Pig fecease	2017	7716.5	100	100	0
EM_PRO:CP062815	761	Canada	Pig fecease	2017	7716.5	100	100	0
EM_PRO:CP024138	761	China	Clinical patient	2014	25037.4	99.9	99.9	0
EM_PRO:CP069893	117	USA	Homo sapiens	NA	25033.4	99.9	99.9	0
EM_PRO:CP029164	117	China	Chicken	2011	25033.4	99.9	99.9	0
EM_PRO:CP041304		Canada	Human urine	2005	23703.6	99.9	99.9	0
EM_PRO:CP032078	2085	China	Avian	2014	18057.1	99.9	99.9	0
EM_PRO:CP010157	117	China	dog	2014	16499.5	99.9	99.9	0

## Sheet: Table S6
Table S6: Similarity search of ireA genome region
EM_PRO:CP026641	93	South Korea	chicken meat	2017	10566.7	100	100	0
EM_PRO:LR740776	95	France	chicken trachea	NA	14990.3	99.9	99.9	0
EM_PRO:CP048107	648	China	Human urine	2016	14990.3	99.9	99.9	0
EM_PRO:CP045206	140	China	Duck liver	2011	14990.3	99.9	99.9	0
EM_PRO:AP017610	117	Japan	Wild boar	2008	14990.3	99.9	99.9	0
EM_PRO:CP059904	117	Canada	Turkey	2016/2017	14986.4	99.9	99.9	0
EM_PRO:CP013025	117	USA	Homo sapiens	2009	14986.4	99.9	99.9	0
EM_PRO:CP005930	NA	China	chicken	NA	14985.6	99.9	99.9	0
EM_PRO:CP059922	117	Canada	Turkey	2016/2017	14983.2	99.9	99.9	0
EM_PRO:CP029164	117	China	Chicken	2011	14983.2	99.9	99.9	0
EM_PRO:CP061185	1485	China	Deer Fecease	2018	14982.4	99.9	99.9	0
EM_PRO:CP006834	117	USA	Chicken	NA	14981.6	99.9	99.9	0
EM_PRO:CP041304	NA	Canada	Human urine	2005	14979.2	99.9	99.9	0
EM_PRO:CP032078	2085	China	Avian	2014	14979.2	99.9	99.9	0
EM_PRO:CP069893	117	USA	Homo sapiens	NA	14974.5	99.9	99.9	0
EM_PRO:CP059917	3258	Canada	Turkey	2016/2017	14974.5	99.9	99.9	0
EM_PRO:CP059913	3258	Canada	Turkey	2016/2017	14974.5	99.9	99.9	0
EM_PRO:CP010157	117	China	dog	2014	14974.5	99.9	99.9	0
EM_PRO:CP024138	117	China	Clinical patient	2014	14973.7	99.9	99.9	0
EM_PRO:CP012112	5940	USA	Chicken	2010	14972.1	99.9	99.9	0
EM_PRO:CP067307	1266	Switzerland	waste water	2015	14966.5	99.9	99.9	0

## Sheet: Table S7
Table S7: Similarity search of LUTABC/hsdMSR genome rgion
EM_PRO:CP061185	1485	China	Deer Fecease	2018	24721.6	100	100	0
EM_PRO:CP045206	140	China	Duck liver	2011	24721.6	100	100	0
EM_PRO:CP005930	NA	China	chicken	NA	24721.6	100	100	0
EM_PRO:AP017610	117	Japan	Wild boar	2008	24721.6	100	100	0
EM_PRO:CP067307	1266	Switzerland	waste water	2015	24717.6	100	100	0
EM_PRO:CP056867	95	United Kingdom	Wastewater effluent sample	2017	24717.6	100	100	0
EM_PRO:LR740776	95	France	1 day old chicken	NA	24713.7	100	100	0
EM_PRO:CP013025	117	USA	Human	NA	24713.7	100	100	0
EM_PRO:CP059917	3258	Canada	Turkey	2016/2017	24685.9	99.9	99.9	0
EM_PRO:CP059913	3258	Canada	Turkey	2016/2017	24685.9	99.9	99.9	0
EM_PRO:AP017620	457	Japan	Cow	2013	24685.9	99.9	99.9	0
EM_PRO:AP017617	457	Japan	Cow	2012	24685.9	99.9	99.9	0
EM_PRO:CP012112	5940	USA	Chicken	2010	15660.8	99.9	99.9	0
EM_PRO:CP048107	648	China	Human Urine	2016	6819.9	99.9	99.9	0
